# Supplementary material for: SARS-CoV-2 in pediatric cancer: a systematic review
Source: Eur J Pediatr. 2022 Jan 10;181(4):1413–27. doi: 10.1007/s00431-021-04338-y (PMC8744033; doi:10.1007/s00431-021-04338-y)
Supplement: Supplementary file 1 — Supplementary file1 (XLSX 38 KB) [file 431_2021_4338_MOESM1_ESM.xlsx]

## Sheet: Analysis of 45 Studies
Number of article	Title	PMID	DOI	Date of online publication	Type of article (1 = survey; 2 = case series, 3 = case report, 4 = cohort study 5 = multicentral)	Quality of evidence (QoE) I Evidence from at least one properly designed randomised, controlled trial II* Evidence from at least one well-designed clinical trial, without randomisation; from cohort or case-control studies (preferably from more than one centre); from multiple case series; or from dramatic results from uncontrolled experiments III Evidence from opinion of respected authorities, bas…	*added index for level II and III R Meta-analysis or systematic review of randomised controlled trials T Transferred evidence, i.e. results from different patients’ cohorts or similar immune status situation H The comparator group is a historical control U = Uncontrolled trial A = Abstract published at an international meeting or manuscript available on preprint server only; Evidence based on: RA…	Cohort continent (1 = Europe, 2 = Asia, 3 = North America, 4 = South America, 5 = Africa)	Cohort ethnicity (1 = Caucasian, 2 = Asian, 3 = Afroamerican, 4 = Hispanic or Latino, 5 = African; 6 = not specified)	Cohort age of patients (1 = all children < 18 yrs; 2 = children and adults)	Number of all immunocompromised children	Number of all COVID cancer children	Median age in years of all patients	In- or outpatient during the course of SARS-CoV-2 infection (1 = inpatient, 2 = outpatient, 3 = both)	SARS-CoV-2 infection acquired (1 = n.r., 2 = ambulant, 3 = hospital)	SARS-Cov-2 detection (1 = n.r., 2 = PCR, 3 = RADT)	SARS-CoV-2 detection (1 = n.r. 2 = nasopharyngeal swab, 3 = throat swab, 4 = saliva)	Ct value (N) (1 = n.r.)	Ct value (S) (1 = n.r.)	Therapie regime (postponed or delayed/ continued/ modified/ n.r.)	Course of infection (asymptomatic/ mild/ moderate/ severe or critical/ n.r.)	Course of infection: asymptomatic	Course of infection: mild and moderate	Course of infection: severe or critical	Outcome (recovered/ reported deaths/ n.r.)	Study conclusions
1	Flash survey on severe acute respiratory syndrome coronavirus-2 infections in paediatric patients on anticancer treatment	32305831	10.1016/j.ejca.2020.03.021	2020-04-07	1	III	CS	1	1	1	9	8	3.5	3	3	1	1	1	1	0/ 0/ 0/ 8	0/ 6/ 2/ 0/ 0	0	8	0	5/ 0/ 3	Cancer patients were asked to waer face masks.
2	Clinical outcome of SARS-CoV-2 infection in immunosuppressed children in Spain	32860101	10.1007/s00431-020-03793-3	2020-08-29	2	III	CS	1	1	1	51	5	11.3	3	1	2	2	1	1	1/ 0/ 0/ 4	0/ 2/ 3/ 0/ 0	0	5	0	5/ 0/ 0	Hospitalisation only of sympomatic patients.
3	Remdesivir during induction chemotherapy for newly diagnosed paediatric acute lymphoblastic leukaemia with concomitant SARS-CoV-2 infection	32652563	10.1111/bjh.17014	2020-08-17	3	III	CR	1	1	1	1	1	5	1	1	1	1	1	1	0/ 1/ 0/ 0	0/ 0/ 0/ 1/ 0	0	0	1	1/ 0/ 0	Patients treated with remdesivir at 5mg/kg intravenously
4	Screening of SARS-CoV-2 in 299 Hospitalized Children with Hemato-oncological Diseases: A Multicenter Survey in Hubei, China	32767262	10.1007/s11596-020-2228-7	2020-05-01	4	II	U	2	2	1	1	1	8	1	1	2	2	1	1	0/ 0/ 0/ 1	0/ 0/ 0/ 1/ 0	0	0	1	1/ 0/ 0	Patients should take effective personal protection, such as hand hygiene, maintaining social distance in public places and wearing masks correctly.
5	Severity of COVID-19 in children with cancer: Report from the United Kingdom Paediatric Coronavirus Cancer Monitoring Project	33299130	10.1038/s41416-020-01181-0	2020-12-10	4	II	U	1	1	1	54	54	5	3	1	2	1	1	1	38/ 0/ 0/ 16	15/ 34/ 1/ 4/ 0	15	35	4	53/ 0/ 0	Children with cancer are at no greater risk of severe disease than the general paediatric population.
6	Repeat-positive SARS-Cov-2 in a child with cancer	33009874	10.1002/pbc.28744	2020-09-17	3	III	CR	2	2	1	1	1	4	1	1	2	2	1	1	1/ 0/ 0/ 0	1/ 0/ 0/ 0/ 0	1	0	0	1/ 0/ 0	Alert physicians to continue testing pediatric cancer patients who previously tested positive for SARS-CoV-2 and recovered.
7	Favourable outcome of coronavirus disease 2019 in a 1-year-old girl with acute myeloid leukaemia and severe treatment-induced immunosuppression	32369615	10.1111/bjh.16781	2020-05-05	3	III	CR	1	1	1	1	1	1	1	1	2	2	1	1	0/ 0/ 0/ 1	0/ 0/ 1/ 0/ 0	0	1	0	1/ 0/ 0	Here was no evidence found that the comorbidities presented by our patient influenced in any significant way the disease course; even highly immunocompromised children on anti‐cancer therapy may have a favourable outcome.
8	Two Cases of SARS-CoV-2 Infection in Pediatric Oncohematologic Patients in Spain	32773656	10.1097/INF.0000000000002841	2020-11-01	2	III	CS	1	1	1	2	2	7.5	1	1	2	2	1	1	0/ 0/ 0/ 2	0/ 1/ 1/ 0/ 0	0	2	0	2/ 0/ 0	It was favored hydroxychloroquine over lopinavir/ ritonavir to avoid the potential drug interaction with vincristine (administered 24 hours before) that may lead to increased vincristine toxicity.
9	SARS-CoV-2 infection in a neutropenic pediatric patient with leukemia: Addressing the need for universal guidelines for treatment of SARS-CoV-2-positive, immunocompromised patients	32633439	10.1002/pbc.28546	2020-06-16	3	III	CS	3	1	1	1	1	6	1	1	2	2	1	1	0/ 1/ 0/ 0	0/ 1/ 0/ 0/ 0	0	1	0	1/ 0/ 0	The patients oral chemotherapy was held while neutropenic as per Children’s Oncology Group AALL1131 protocol guidelines and while actively infected with the virus. The patient was discharged home after 10 days of hospitalization.
10	SARS-CoV-2 infection in a 7-year-old girl with pancytopenia during acute lymphocytic leukemia maintenance therapy	32779856	10.1002/pbc.28391	2020-04-21	3	III	CR	1	1	1	1	1	6	1	1	2	2	1	1	0/ 0/ 1/ 0	0/ 1/ 0/ 0/ 0	0	1	0	1/ 0/ 0	Patient received a prompt reduction in maintenance therapy.
11	Clinical characteristics of hematological patients concomitant with COVID-19	32619034	10.1111/cas.14544	2020-06-18	3	III	CR	2	2	2	9	1	17	3	3	2	3	11.6	1	0/ 0/ 1/ 0	0/ 0/ 1/ 0/ 0	0	1	0	1/ 0/ 0	Concomitant patients formed a distinct subgroup characterized by atypical clinical features, defective viral clearance, and lower level of SARS-CoV-2-specific Abs. Targeted therapies that impair host humoral immunity should be avoided.
12	SARS-CoV-2 infection in children with febrile neutropenia	32529285	10.1007/s00277-020-04115-1	2020-06-12	3	III	CR	4	4	1	3	3	7	3	1	2	1	1	1	0/ 0/ 0/ 3	0/ 0/ 2/ 1/ 0	0	2	1	2/ 1/ 0	Patients received lopinavir/ ritonavir.
13	Asymptomatic reactivation of SARS-CoV-2 in a child with neuroblastoma characterised by whole genome sequencing	33288996	10.1016/j.idcr.2020.e01018	2020-12-03	3	III	CR	2	2	1	1	1	3	1	1	2	2	14.59	17.48	1/ 0/ 0/ 0	1/ 0/ 0/ 0/ 0	1	0	0	1/ 0/ 0	A delay/discontinue cytotoxic chemotherapy is reported.
14	COVID-19 in pediatric oncology from French pediatric oncology and hematology centers: High risk of severe forms?	32383827	10.1002/pbc.28392	2020-04-21	2	III	EC	1	1	1	5	4	8.75	3	1	1	1	1	1	0/ 0/ 0/ 4	0/ 0/ 0/ 4/ 0	0	0	4	1/ 0/ 3	All stakeholders from physicians to patients and their families should be aware of a higher risk of severe forms compared to immunocompetent children.
15	COVID-19 infection in children and adolescents with cancer in Madrid	32383819	10.1002/pbc.28397	2020-05-08	2	III	CS	1	1	2	15	14	10.6	3	1	1	1	1	1	5/ 0/ 9/ 0	2/ 3/ 9/ 0/ 0	2	12	0	14/ 0/ 0	Patients received hydroxychloroquine.
16	Severe COVID‐19 disease in two pediatric oncology patients		https://doi.org/10.1002/pbc.28432	2020-07-06	2	III	CS	3	1.3	1	2	2	16	3	1	2	2	1	1	0/ 0/ 0/ 2	0/ 0/ 1/ 1/ 0	0	1	1	0/ 0/ 2	Patients received hydroxychloroquine.
17	Coronavirus disease 2019 3 months after hematopoietic stem cell transplant: A pediatric case report	32633031	10.1002/pbc.28545	2020-07-06	3	III	CR	1	1	1	1	1	17	2	2	2	2	1	1	0/ 1/ 0/ 0	0/ 1/ 0/ 0/ 0	0	1	0	1/ 0/ 0	The patient received intravenous immunoglobulin (IVIG).
18	Covid19 Reinfection in Two Children with Cancer		10.1080/08880018.2020.1855276	2020-09-11	2	III	CS	2	2	1	2	2	8.5	1	1	2	2	19.25	18.02	2/ 0/ 0/ 0	2/ 0/ 0/ 0/ 0	2	0	0	2/ 0/ 0	A delay/discontinue chemotherapy is reported.
19	Benign course of SARS-CoV-2 infection in a series of pediatric oncology patients	32573939	10.1002/pbc.28504	2020-06-23	2	III	CS	3	1	2	6	6	8.8	3	1	2	2	1	1	0/ 0/ 0/ 6	2/ 2/ 2/ 0/ 0	2	4	0	6/ 0/ 0	Given the inherently aggressive nature of many childhood cancers, significant treatment delays can increase the risk of disease progression.
20	High mortality of COVID-19 in children with cancer in a single center in Algiers, Algeria	33605535	10.1002/pbc.28898	2021-02-19	2	III	CS	5	5	2	7	7	5	3	1	2	2	1	1	7/ 0/ 0/ 0	3/ 0/ 4/ 0/ 0	3	4	0	0/ 2/ 5	A delay/discontinue chemotherapy is reported.
21	Initial report on Spanish pediatric oncologic, hematologic, and post stem cell transplantation patients during SARS-CoV-2 pandemic	32672895	10.1002/pbc.28557	2020-07-16	2	II	T	1	1	1	47	47	8.2	3	1	2	1	1	1	22/ 24/ 0/ 1	12/ 24/ 0/ 11/ 0	12	24	11	46/ 1/ 0	A delay in chemotherapy is reported. Twenty‐three patients received hydroxychloroquine (nine combined with azithromycin).
22	Respiratory Failure in a Child With Pulmonary Metastatic Osteosarcoma and COVID-19	32852398	10.1097/MPH.0000000000001897	2020-08-26	3	III	CR	3	1	1	1	1	11	1	3	2	1	1	1	0/ 0/ 0/ 1	0/0/ 0/ 1/ 0	0	0	1	0/ 1/ 0	An increased ICU and ventilation capacity is recommanded.
23	COVID-19 after hematopoietic stem cell transplantation: report of two children	32934304	10.1038/s41409-020-01041-8	2020-09-16	3	III	CR	1	1	1	2	2	9.5	1	1	2	2	1	1	1/ 0/ 0/ 1	0/ 0/ 1/ 1/ 0	0	1	1	0/ 0/ 2	Patients received hydroxychloroquine.
24	Severe Covid-19 infection in a child receiving immunotherapy for cancer	32930438	10.1002/pbc.28710.	2021-03-01	3	III	CS	3	1	1	1	1	2	1	1	2	1	1	1	1/ 0/ 0/ 0	0/ 0/ 0/ 1/ 0	0	0	1	0/ 1/ 0	Patients received dexamethasone and anakinra.
25	Convalescent plasma to aid in recovery of COVID-19 pneumonia in a child with acute lymphoblastic leukemia	32994125	10.1016/j.transci.2020.102956	2020-09-24	3	III	CR	2	2	1	1	1	4	1	1	2	2	1	1	0/ 0/ 0/ 1	0/ 0/ 1/ 0/ 0	0	1	0	1/ 0/ 0	Patient received convalescent plasma.
26	Acute lymphoblastic leukemia onset in a 3-year-old child with COVID-19	32706512	10.1002/pbc.28423	2020-07-24	3	III	CR	1	1	1	1	1	3	1	1	2	2	1	1	1/ 0/ 0/ 0	0/ 1/ 0/ 0/ 0	0	1	0	1/ 0/ 0	From the first day of his hospitalization, the patient started COVID‐19 treatment with lopinavir/ritonavir (140/35 mg BID) combined with hydroxychloroquine.
27	SARS-CoV-2 viral clearance during bone marrow aplasia after allogeneic hematopoietic stem cell transplantation – a case report	32949079	10.1111/petr.13875	2020-09-18	3	III	CR	1	2	1	1	1	9	1	1	2	2	1	1	0/ 0/ 0/ 1	0/ 1/ 0/ 0/ 0	0	1	0	1/ 0/ 0	Patient received ribavirin and chloroquine.
28	Clinical Characteristics a nd Outcome of Severe Acute Respiratory Syndrome Coronavirus 2 Infection in Italian Pediatric Oncology Patients: A Study From the Infectious Diseases Working Group of the Associazione Italiana di Oncologia e Ematologia Pediatrica	32652521	10.1093/jpids/piaa088	2020-11-10	4	II	U	1	1	1	29	29	7	3	1	2	2	1	1	16/ 8/ 2/ 3	18/ 7/ 4/ 0/ 0	18	11	0	29/ 0/ 0	Among 26 patients on chemotherapy/immunotherapy, the treatment was suspended in 16 cases for a median of 26 days (range, 15–68 days), whereas 8 patients continued their chemotherapy and 2 had minor modifications to their treatment regimen.
29	Children with cancer during COVID-19 pandemic: Early experience in Mexico	32902133	10.1002/pbc.28660	2020-09-09	4	II	U	4	4	1	14	14	10	3	1	2	2	1	1	14/ 0/ 0/ 0	0/ 0/ 14/ 0/ 0	0	14	0	14/ 0/ 0	Standard treatment was used for all patients, and patients with fever and neutropenia received piperacillin/tazobactam; in combination with vancomycin for the two patients with pneumonia, corticosteroids were administered according to the planned chemotherapy protocol.
ab 08.10.21 30	Immune responses and therapeutic challenges in paediatric patients with new-onset acute myeloid leukaemia and concomitant COVID-19	34096051	10.1111/bjh.17517	2021-06-07	3	III	CR	3	1	2	2	1	16	1	1	2	2	1	1	0/ 1/ 0/ 0	0/ 0/ 0/ 1/ 0	0	0	1	0/ 1/ 0	Treatment for COVID‐19 included hydroxychloroquine, remdesivir and supplemental oxygen.
31	SARS-CoV-2 convalescent plasma therapy in pediatric patient after hematopoietic stem cell transplantation	33153902	10.1016/j.transci.2020.102983	2021-02-01	3	III	CR	2	1	1	1	1	9 month	1	1	2	3	1	1	0/ 1/ 0/ 0	0/ 1/ 0/ 0/ 0	0	1	0	1/ 0/ 0	The patient was treated with tocilizumab and three doses of fresh frozen plasma obtained from a SARS-CoV-2 convalescent patient.
32	Successful ECMO therapy in a child with COVID-19-associated ARDS and acute lymphoblastic leukemia	34022118	10.1002/pbc.29100	2021-05-22	3	III	CR	1	1	1	1	1	2	1	1	2	1	1	1	1/ 0/ 0/ 0	0/ 0/ 0/ 1/ 0	0	0	1	1/ 0/ 0	After 2 days of hydroxychloroquine treatment, remdesivir (2.5 mg/kg daily) was initiated as soon as it was available, following the latest available German consensus guidelines.
33	A 10-Year-Old Girl With Late Acute Lymphoblastic Leukemia Recurrence Diagnosed With COVID-19 and Treated With Remdesivir	33885040	10.1097/MPH.0000000000002166	2021-04-21	3	III	CR	1	1	1	1	1	10	1	1	2	2	1	1	0/ 0/ 0/ 1	0/ 0/ 1/ 0/ 0	0	1	0	1/ 0/ 0	It was decided that the compassionate use of remdesivir should be applied. Additionally the patient received oxygentherapy.
34	COVID19 in children with cancer in low- and middle-income countries: Experience from a cancer center in Chennai, India	33150828	10.1080/08880018.2020.1831113	2020-11-05	2	III	CS	2	2	1	15	15	9.4	3	1	2	2	1	1	0/ 0/ 0/ 15	8/ 0/ 6/ 1/ 0	8	6	1	15/ 0/ 0	Cancer patients were asked to waer face masks.
35	COVID-19 infection in paediatric recipients of allogeneic stem cell transplantation: the UK experience	34132400	10.1111/bjh.17547	2021-06-20	2	III	CS	1	1	1	9	9	12	1	1	2	2	1	1	0/ 0/ 0/ 9	2/ 6/ 0/ 1/ 0	2	6	1	8/ 1/ 0	Importance of screening for COVID‐19 despite the identification of other pathogens.
36	Screening of COVID-19 in outpatient children with cancer or solid organ transplantation: preliminary report	33768332	10.1007/s00431-021-04044-9	2021-03-26	4	II	U	4	4	1	114	10	11	3	1	2	2	1	1	0/ 0/ 0/ 10	7/ 3/ 0/ 0/ 0	7	3	0	10/ 0/ 0	Seroprevalence of SARS-CoV-2 infection is high among immunosuppressed children and adolescents. COVID-19 has a mild or asymptomatic course in most of these patients.
37	Impact of the FirstWave of COVID-19 on Pediatric Oncology and Hematology: A Report from the French Society of Pediatric Oncology	33212828	10.3390/cancers12113398	2020-11-17	4	II	U	1	1	2	37	31	11.2	3	1	2	2	1	1	0/ 0/ 0/ 31	28 von 37 symptomatisch	n.r	n.r	n.r	37/ 0/ 0	Patients received hydroxychloroquine, remdesivir tocilizumab and oxygen.
38	Clinical Characteristics and Outcomes of a Cohort of Pediatric Oncohematologic Patients With COVID-19 Infection in the City of Bogotá, Colombia	33956754	10.1097/INF.0000000000003135	2021-06-01	4	II	U	1	1	1	33	33	10	3	1	2	2	1	1	6/ 0/ 0/ 27	8/ 7/ 0/ 7/ 11	8	7	7	0/ 2/ 31	42% of the patients were receiving chemotherapy when infection was detected, making it necessary to postpone treatment in 18.1% of the patients and suspending it in 6.1% of the cases.
39	Management and Outcome of Coronavirus Disease 2019 (COVID-19) in Pediatric Cancer Patients: A Single Centre Experience from a Developing Country	34420893	https://doi.org/10.1016/j.clml.2021.07.025	2021-07-26	4	I	U	5	5	1	76	76	9	3	1	2	2	1	1	26/ 0/ 23/27	0/ 6/ 43/ 27/ 0	0	49	27	66/ 10/ 0	Chemotherapy was delayed in 59.2% of patients with median of 21 days (range, 5-71 days). Of these 42.5% were delayed for ≤ 2 weeks, and doses were modified in 30.2%.
40	SARS-CoV-2 in children with cancer in Brazil: Results of a multicenter national registry		10.1002/pbc.29223	2021-06-21	5	II	T	4	4	1	179	179	6	3	1	2	2	1	1	65/ 0/ 42/ 72	25/ 41/ moderate and severe 72/ 41	25	41	n.r	72/ 0/ 107	In children with cancer and COVID‐19, lower BMI was associated with worse prognosis. The mortality in this group of patients (12.3%) was significantly higher than that described in the pediatric population overall (∼1%).
41	Prevention of COVID-19 infection in a pediatric oncology ward in Wuhan		10.1002/pbc.28424	2020-05-04	4	II	U	2	2	1	44	44	6	3	1	2	2	1	1	0/ 0/ 0/ 44	36/ 0/ 0/ 0/ 8	36	0	0	0/ 0/ 44	Appropriate management of pediatric cancer patients is particularly important for the prevention of COVID-19 infection when patients receive essential antitumor treatment at the same time. Measures for personal protection in are recommended.
42	COVID-19 infection in children with cancer and stem cell transplant recipients in Turkey: A nationwide study	33538100	10.1002/pbc.28915	2021-02-01	5	II	T	2	2	1	51	51	6	1	1	2	2	1	1	32/ 0/ 0/ 19	21 asympt und mild/ 15 moderat/ 11 severe/ 4 n.r.	21	26	11	50/1/0	Treatment consisted of hydroxychloroquine, azitromycine, antivirals either as a single agent or in combination. Convalescent plasma was used in three patients, one of whom additionally received mesenchymal stem cell, tocizulumab, and granulocyte transfusions and was intubated.
43	COVID-19 among children with cancer in Greece (2020): Results from the Nationwide Registry of Childhood Hematological Malignancies and Solid Tumors (NARECHEM-ST)	33991383	10.1002/pbc.29079	2021-05-15	5	II	T	1	1	1	15	15	9.8	3	2	2	2	1	1	7/ 0/ 0/ 8	0/ 15/ 0/ 0/ 0	0	15	0	0/ 0/ 15	Pediatric cancer remains the primary disease-related cause of mortality; in the current era, pediatric oncology care remains a challenge aiming at securing the future for this vulnerable population.
44	SARS-CoV-2 persistence in immunocompromised children	34453477	10.1002/pbc.29277	2021-08-28	4	II	U	3	1, 4	1	91	48	15.5	3	1	2	2	1	1	0/ 0/ 0/ 48	0/ 0/ 0/ 3/ 45	0	0	3	0/ 1/ 47	Prolonged viral persistence of SARS-CoV-2 viral material in ICC, even in asymptomatic children, with moderate to high viral loads seen in the majority of children several weeks from initial positive testing. These findings highlight the importance of PCR-based screening for ICC to help guide isolation duration, irrespective of symptom presentation, given the risk for ongoing transmission even sev…
45	SARS-CoV-2 in Children with Cancer or Following Haematopoietic Stem Cell Transplant: An Analysis of 131 Patients		https://doi.org/10.1016/j.ejca.2021.09.027	2021-10-09	5	II	T	1	1	1	131	131	8	3	2, 3	2	2	1	1	30/ 63/ 6/ 27	42/ 61/ 11/ 17/ 0	42	72	17	0/ 4/ 126	Chemotherapy was delayed/modified in 35% of patients.

## Sheet: Single Case Analysis
Number of article	Number of patient	Gender (1 = m, 2 = w, 3 = n.r.)	Age (1 = n.r.)	Primary disease (1 = osteosarcoma, 2 = hepatoblastoma, 3 = rhabdoid tumour, 4 = Wilms' tumor, 5 = ALL, 6= HSCT, 7 = MDS, 8 = deleted, 9 = melanoma, 10 = AML, 11 = neuroblastoma, 12 = glioma, 13 = lymphom, 14 = mixed germ cell tumor)	Immunosupressed treatment (1 = n.r., 2 = mediastinal radiotherapy, 3 = chemotherapy, 4 = none, 5 = surgery, 6 = tyrosine kinase inhibitor)	Infection transmission by (1= n.r., 2 = parents)	Asymptomatic (1 = yes, 2 = no, 3 = n.r.)	Fever (1= yes, 2 = no)	Cough (1 = yes, 2 = no)	Sore throat (1 = yes, 2= no)	Diarrhoea (1 = yes, 2 = no)	Dyspnoe (1 = yes, 2 = no)	Lymphocyte count/mm^3 (1 = n.r.)	D-Dimer ng/ml (1 = n.r.)	IL-6 pg/ml (1 = n.r.)	CRP mg/l (1 = n.r.)	Ferritin mg/dl (1 = n.r.)	Risk group (1 = n.r., 2 = standard risk, 3 = intermediate risk, 4 = high risk)	Last drug/chemotherapy received (1 = n.r., 2 = prednisolone, 3 = vincristin, 4 = doxorubincin, 5 = daunorubicin, 6 = PEG Asparaginase, 7 = high dose methotrexate 8 = oral 6-mercaptopurine, 9 = cisplatin, 10 = Ruxolitinib, 11 = Tranetinib, 12 = cyclophophamid, 13 = cytarabine, 14 = actinomycin, 15 = Dasatinib, 16 = mycophenolate, 17 = prednisolone, 18 = irinotecan, 19 = etoposid, 20 = cyclosporin,…	Treatment protocol (1 = n.r., 2=BFM95, 3 = HLH-2004 protocol, 3 = HDMTX, 4 = AIEOP LAM 2013, 5 = Euro Ewing 2021, 6 = umbrella protocol, 7 = AALL 1131, 8 = AEIOP BMF 2019, 9 = OpEC/OJEC, 10 = MyeChild, 11 = AEIOP BFM ALL 2017, 12 = CoALL 08-09 trial, 13 = SCA 5	Treatment of SARS-CoV-2 (1 = n.r., 2 = observation, 3 = isolation at home, 4 = symptomatic, 5 = hydroxychloroquine, 6 = lopinavir, 7 = remdesivir, 8 = tocilizumab, 9 = aciclovir, 10 = valacyclovir, 11 = oseltamir, 12 = covalent plasma)	Current state of cancer/treatment at the onset of SARS CoV2 infection (1 = induction and maintanenance treatment, 2 = remission, 3 = progress, 4 = refracture	IgG against SARS-CoV-2 (1= n.r.; 2 = positive, 3 = negative, 4 = anti S1 positive, 5 = anti S2 positive)	Course of SARS-CoV-2 disease (1 = mild, 2 = moderate, 3 = severe, 4 = n.r.)	Total leucocyte count (1 = normal, 2>1500/mm3, 3 = 1000-1500, 4 = 500 -1000, 5 < 500, 6 = n.r.)	Absolut neutrophil count (1 = normal, 2 >1500/mm3, 3 = 1000-1500, 4 = 500 -1000, 5 < 500, 6 = n.r.)	Absolut lymphocyte count (1 = normal, 2 >1500/mm3, 3 = 1000-1500, 4 = 500 -1000, 5 < 500, 6= n.r.)	Duration of clinical SARS-CoV-2 disease (1 = no clinical symptoms, 2 = under 7 days, 3 = 7 to 14 days, 4 = 15 to 31 days, 5 = over 1 month, 6 = n.r.)	Duration of SARS-CoV-2 positivity (1 = n.r., 2 = under 7 days, 3 = 7 to 14 days, 4 = 15 to 31 days; 5 = over 1 month)	Type of SARS-CoV-2 infection (1 = single episode, 2 = persistant infection, 3 = reinfection , 4 = n.r.)	Supportive care (1 = n.r., 2 = GCSF, 3 = azithromycin, 4 = oxygen, 5 = none, 6 = ICU, 7 = antibiotics, 8 = corticosteroide, 9 = anticoagulation)	Treatment modification (1 = n.r., 2 = postponed till negative SARS-CoV-2 test, 3 = not modified)	Treatment postponement (1 = none, 2 = <7 days, 3 = 7 to 14 days, 4 = 15 to 31 days; 5 = > 1 month, 6 = n.r.)	Prognosis due to delayed treatment (1 = n.r., 2 = no influence, 3 = negative influence)
1	1	1	1	1	2	1	3	3	3	3	3	3	1	1	1	1	1	1	1	1	1	1	1	4	6	4	6	2	1	4	1	1	6	1
1	2	2	16	2	1	1	2	1	2	2	2	2	1	1	1	1	1	1	1	1	1	1	1	4	6	4	6	2	1	4	2, 3	1	6	1
1	3	2	1	3	1	1	2	1	2	2	2	1	1	1	1	1	1	1	1	1	4	1	1	4	6	4	6	3	1	4	2, 4	1	6	1
1	4	1	6	2	3	1	1	2	2	2	2	2	1	1	1	1	1	1	9	1	2	1	1	4	6	1	6	1	1	4	4	1	1	1
1	5	3	1	3	1	1	2	1	2	2	2	2	1	1	1	1	1	1	1	1	5	1	1	4	6	4	6	2	1	4	1	1	1	1
1	6	3	1	4	1	1	2	1	2	2	1	2	1	1	1	1	1	1	1	1	5	1	1	4	6	4	6	2	1	4	1	1	6	1
1	7	3	1	5	1	1	2	1	2	2	2	2	1	1	1	1	1	1	1	1	1	1	1	4	6	1	3	6	1	4	1	1	6	1
1	8	3	1	5	1	2	1	2	2	2	2	2	1	1	1	1	1	1	1	1	1	1	1	4	6	1	6	1	1	4	1	2	6	1
2	9	2	15	7	4	1	2	1	2	2	2	1	730	301	9.6	26.2	1	1	1	1	4	1	1	2	6	5	4	6	1	4	4	1	6	1
2	11	1	12	5	4	1	2	1	2	2	2	2	520	418	1	18.9	622	1	1	1	3	1	1	1	6	5	4	6	1	4	5	1	6	1
2	12	1	9	5	3	1	2	1	1	2	2	2	340	1143	19.2	24.6	1543	1	7, 8	1	7	1	1	1	6	5	5	6	1	4	5	1	6	1
2	13	1	6	9	3	1	2	2	1	2	2	2	2730	370	1	0.6	1	1	11	1	3	1	1	1	6	5	2	6	1	4	5	1	6	1
3	14	3	5	5	1	2	2	1	2	2	2	1	1	1	1	1	1	1	2,3,6,	1	7	1	2	3	5	5	5	3	3	4	6	3	1	1
4	15	2	8	5	3	1	1	1	1	2	2	2	1	1	1	1	1	1	12, 13	1	4	1	3	3	5	5	5	3	3	4	4	3	1	1
6	16	1	4	5	3	2	1	2	2	2	2	2	1	1	1	1	1	4	8	3	2	1	1	1	2	4	3	1	5	3	5	2	4	2
7	17	2	1.1	10	3	2	2	1	2	2	1	2	80	1	1	35	1	4	1	4	5.6	1	1	2	5	4	6	3	4	4	7	1	1	2
8	18	2	13	3	3	1	2	1	2	1	1	2	1	1	1	1	1	1	3,4,12	5	5.6	1	1	2	6	6	6	2	2	4	2	2	3	1
8	19	1	1	4	3	1	2	1	2	2	2	2	1	1	1	1	1	1	3, 14	6	5.6	1	1	2	6	6	6	2	3	4	5	2	3	1
9	20	2	5	5	3	2	1	2	2	2	2	2	1	1	1	1	1098	1	1	7	2	1	2	1	6	6	6	2	3	4	1	1	1	1
10	21	2	6	5	3	2	2	1	2	2	2	2	1500	1	2.1	21.7	1	1	8	8	9	2	1	2	4	4	6	3	3	4	7	3	3	1
11	22	1	17	5	3	1	1	2	2	2	2	2	1	1	1	1	1	1	15	1	6	2	3	2	6	6	6	6	1	4	5, 7, 8	1	1	1
12	23	2	9	5	3	1	2	1	1	2	2	1	510	800	41	13	2092	1	12.13	1	4	1	1	2	3	5	4	6	3	4	9	1	3	1
12	24	2	4	5	3	1	2	1	1	2	2	1	370	1700	1	500	2366	1	7, 8	1	4	1	1	2	4	5	5	6	3	4	9	1	3	1
12	25	2	8	6	3	1	2	1	1	2	2	1	110	1200	1	110	2190	1	16, 17	1	4	1	1	3	3	5	5	6	1	4	6	1	1	1
13	26	1	3	11	3	1	1	2	2	2	2	2	1	1	1	1	1	1	1	9	3	1	2, 4, 5	1	6	6	6	1	4	3	1	2	3	1
14	27	1	4	5	3	1	2	1	2	2	2	1	1	1	1	1	1	1	1	1	1	1	1	3	6	6	6	6	1	4	6	1	1	1
14	28	1	13	5	3	1	2	1	2	2	2	1	1	1	1	1	1	1	1	1	1	1	1	3	6	6	6	6	1	4	6	1	1	1
14	29	2	5	6	1	1	2	1	2	2	2	1	1	1	1	1	1	1	1	1	1	1	1	3	6	6	6	6	1	4	6	1	1	1
14	30	1	7	12	1	1	2	1	2	2	2	1	1	1	1	1	1	1	1	1	1	1	1	3	6	6	6	6	1	4	6	1	1	1
15	31	1	16	13	3	1	2	1	2	2	2	1	1	1	1	1	1	1	1	1	5, 7	1	1	2	6	6	6	6	1	4	3, 4	3	6	1
15	32	1	8	5	3	1	2	1	1	2	2	2	1	1	1	1	1	1	1	1	5	2	1	1	6	6	6	6	1	4	1	3	6	1
15	33	1	10	5	3	1	2	1	2	2	2	2	1	1	1	1	1	1	1	1	5	2	1	1	6	6	6	6	1	4	5	3	6	1
15	34	1	0.6	13	3	1	1	2	2	2	2	2	1	1	1	1	1	1	1	1	5	3	1	1	6	6	6	6	1	4	5	2	6	1
15	35	1	13	7	3	1	2	2	2	1	2	2	1	1	1	1	1	1	1	1	5	2	1	1	6	6	6	6	1	4	5	2	6	1
15	36	1	12	5	3	1	2	1	2	2	2	2	1	1	1	1	1	1	1	1	5	2	1	1	6	6	6	6	1	4	5	3	6	1
15	37	1	9	5	3	1	2	1	2	2	2	2	1	1	1	1	1	1	1	1	5	2	1	1	6	6	6	6	1	4	5	2	6	1
15	38	1	7	9	3	1	2	2	1	2	2	2	1	1	1	1	1	1	1	1	5	3	1	1	6	6	6	6	1	4	5	2	6	1
15	39	1	11	10	3	1	2	1	2	2	2	2	1	1	1	1	1	1	1	1	5	2	1	1	6	6	6	6	1	4	5	3	6	1
15	40	2	7	5	3	1	2	2	1	2	2	2	1	1	1	1	1	1	1	1	5	2	1	1	6	6	6	6	1	4	5	3	6	1
15	41	1	5	5	3	1	2	1	2	2	2	2	1	1	1	1	1	1	1	1	5	2	1	1	6	6	6	6	1	4	5	3	6	1
15	42	1	14	5	3	1	2	2	2	2	2	2	1	1	1	1	1	1	1	1	5	1	1	1	6	6	6	6	1	4	5	3	6	1
15	43	1	11	4	3	1	2	1	1	2	2	2	1	1	1	1	1	1	1	1	5	3	1	1	6	6	6	6	1	4	5	3	6	1
15	44	1	3	5	3	1	2	1	1	2	2	2	1	1	1	1	1	1	1	1	5	2	1	1	6	6	6	6	1	4	5	2	6	1
16	45	2	16	3	3	1	2	1	2	2	1	1	1	1	15	1	1	1	3, 18	1	5	1	1	3	6	6	6	3	1	4	4,6, 9	1	6	1
16	46	1	16	13	3	1	2	1	2	2	2	2	1	1	1	1	1	1	1	1	5	1	1	3	6	6	6	3	2	4	4,6,9	1	6	1
17	47	2	17	10	3	2	2	2	2	2	2	2	990	1	1	1	1	4	17	10	10	3	2	1	2	2	5	2	5	4	7	3	6	1
18	48	1	14	5	3	1	1	2	2	2	2	2	1	1	1	1	1	2	1	2	3	2	2	1	2	5	4	1	3	3	5	2	3	1
18	49	1	3	11	3	1	1	2	2	2	2	2	9630	1	1	1	1	1	1	9	3	1	2	1	1	1	4	1	3	3	5	2	3	1
20	50	1	5	6, 10	3	1	1	2	2	2	2	2	1	1	1	1	1	1	1	1	1	3	1	1	4	5	6	1	1	4	1	1	6	1
20	51	1	6	5	3	1	2	1	1	2	2	2	1	1	1	1	1	1	1	1	1	2	1	1	5	5	6	1	1	4	1	1	6	1
20	52	3	8	5	3	1	2	1	1	1	2	2	1	1	1	1	1	2	1	1	1	1	1	1	3	5	6	1	1	4	1	1	6	1
20	53	3	9	1	3	1	2	2	2	2	2	2	1	1	1	1	1	1	7	1	1	1	1	1	5	5	6	1	1	4	1	1	6	1
20	54	3	16	14	3	1	2	1	1	1	2	2	1	1	1	1	1	1	9, 19	1	1	1	1	1	5	5	6	4	1	4	1	1	6	1
22	55	1	11	1	6	1	2	2	2	2	2	1	1	1	1	1	1	1	1	1	1	4	2	3	6	6	6	6	1	4	6	1	6	1
23	56	1	2	6, 10	3	2	2	2	1	1	2	1	1	1	1	1	1	1	20	1	5	1	3	3	6	6	6	2	5	3.4	4	1	6	1
24	57	2	2	11	3	1	2	2	2	1	1	2	1	218	1	73	1990	4	21	1	7	2	1	2	6	6	6	3	1	4	4,6,8,9	1	6	1
25	58	2	4	5	3	1	2	1	2	2	2	1	1500	1	1	21.7	1	2	8	1	11	2	2	3	3	5	2	3	1	4	8	1	1	1
26	59	1	3	5	3	1	2	1	2	2	2	2	850	1	1	1	1	2	2, 3	11	6, 7	1	3	2	4	6	6	2	2	4	1	2	6	1
27	60	2	9	5	3	1	2	1	2	2	2	1	1	1	0.86	100	1	1	1	1	5	3	1	2	6	6	6	6	1	4	3	1	6	1
30	61	1	16	13	3	1	2	1	1	2	2	2	1760	1	1	1	1	1	13	1	5.7	3	2	2	2	6	6	6	4	4	4	3	6	1
31	62	2	0.9	10	3	1	1	1	2	2	2	1	1	1	1	1	1	4	22	1	12	3	2	3	6	6	6	6	5	3	8	3	1	2
32	63	1	2	5	3	1	2	1	2	2	2	1	1	1	1	44.2	1	2	7.13	12	5.7	1	1	3	6	6	6	1	1	4	8	2	5	2
33	64	2	10	5	3	1	2	1	1	2	2	1	1	1	1	7.9	1	1	1	13	7	1	1	1	6	6	6	6	1	3	1	1	1	1
34	65	1	15	5	3	2	2	1	2	2	2	2	1	1	1	1	1	1	1	1	4	1	1	1	6	5	6	3	1	4	1	1	6	1
34	66	2	3	2	3	2	1	2	2	2	2	2	1	1	1	1	1	1	1	1	2	1	1	1	6	1	6	3	1	4	1	1	6	1
34	67	1	16	5	3	2	1	2	2	2	2	2	1	1	1	1	1	1	1	1	2	1	1	1	6	3	6	3	1	4	1	1	6	1
34	68	1	18	5	3	2	1	2	2	2	2	2	1	1	1	1	1	1	1	1	2	1	1	1	6	2	6	3	1	4	1	1	6	1
34	69	1	18	5	3	2	2	1	2	2	2	2	1	1	1	1	1	1	1	1	4	1	1	1	6	2	6	2	1	4	1	1	6	1
34	70	1	4	5	3	2	1	2	2	2	2	2	1	1	1	1	1	1	1	1	2	1	1	1	6	5	6	3	1	4	1	1	6	1
34	71	2	3	10	3	2	2	1	2	2	2	2	1	1	1	1	1	1	1	1	4	1	1	1	6	1	6	3	1	4	1	1	6	1
34	72	2	2	4	3	2	1	2	2	2	2	2	1	1	1	1	1	1	1	1	2	1	1	1	6	1	6	3	1	4	1	1	6	1
34	73	1	4	5	3	1	1	2	2	2	2	2	1	1	1	1	1	1	1	1	2	1	1	1	6	3	6	3	1	4	1	1	6	1
34	74	1	17	5	3	1	1	2	2	2	2	2	1	1	1	1	1	1	1	1	2	1	1	1	6	4	6	3	1	4	1	1	6	1
34	75	2	1	2	3	1	2	1	2	2	2	2	1	1	1	1	1	1	1	1	4	1	1	1	6	1	6	3	1	4	1	1	6	1
34	76	1	11	5	3	1	1	2	2	2	2	2	1	1	1	1	1	1	1	1	2	1	1	1	6	2	6	3	1	4	1	1	6	1
34	77	2	7	5	3	1	1	2	2	2	2	2	1	1	1	1	1	1	1	1	2	1	1	1	6	3	6	3	1	4	1	1	6	1
34	78	1	11	5	3	1	1	2	2	2	2	2	1	1	1	1	1	1	1	1	2	1	1	1	6	5	6	3	1	4	1	1	6	1
34	79	2	11	10	3	1	2	1	2	2	2	1	1	1	1	1	1	1	1	1	4	1	1	1	6	5	6	4	1	4	6	1	6	1
